# Supplementary material for: Work Stress and Metabolic Syndrome in Police Officers. A Prospective Study
Source: PLoS One. 2015 Dec 7;10(12):e0144318. doi: 10.1371/journal.pone.0144318 (PMC4671563; doi:10.1371/journal.pone.0144318)
Supplement: S1 Data — (XLSX) [file pone.0144318.s001.xlsx]

## Sheet: Foglio1
followup	eta	qual	scol	orig_geo	single	casa	prole	anz	fumo	sonno	col0	hdlcol0	tg0	gluc0	obe0	hipres0	hitg0	lowhdl0	higluc0	metcomp0	MetS0	hdlcol	trigl	glic	obes	hipres	hitry	lowhdl	metcomp	higluc	MetS	incidMetS	strestot	x_dem	x_contr	x_supp	x_eff	x_rew	x_overc	x_dcr	x_eri	hi_x_dcr	hi_x_eri	hi_x_stress
0	30	1	1	2	1	2	1	12	1	0					0	0	0	0	0	0	0											0	4	15.6	13.4	14.8	19.4	41.6	8.8	1.41	0.87	1	0	1
1	41	2	1	1	2	2	2	23	1	1	251	48	192	83	0	1	1	0	0	2	0	46	195	83	1	1	1	0	3	0	1	1	2	14.8	14.2	18.4	14.6	43.4	6.6	1.41	0.64	1	0	1
0	31	1	1	1	1	1	1	8	0	0					0	0	0	0	0	0	0											0										0	0	0
1	39	2	1	2	2	2	2	15	0	1	178	47	92	75	0	0	0	0	0	0	0	49	93	75	1	0	0	0	1	0	0	0	4	13.8	12	16.4	21.2	37.8	8.4	1.41	1.04	1	1	2
1	30	1	1	2	1	1	1	8	0	0	180	54	90	66	0	0	0	0	0	0	0	51	118	66	0	0	0	0	0	0	0	0	4	14	8.2	16.6	23.2	33.8	8.8	2.07	1.33	1	1	2
1	31	2	1	1	1	2	1	12	0	1	177	50	89	94	1	1	0	0	0	2	0	48	123	103	1	1	0	0	3	1	1	1	4	14	7.8	16.4	20	27.2	8.6	2.21	1.37	1	1	2
1	26	1	1	2	1	1	1	7	0	0	180	54	92	80	0	0	0	0	0	0	0	54	100	78	0	0	0	0	0	0	0	0	4	14	9	17.2	16.6	39.2	7.2	2.01	0.82	1	0	1
1	38	2	1	1	2	2	2	17	0	1	190	48	96	74	0	0	0	0	0	0	0	45	110	75	0	0	0	0	0	0	0	0	4	20	6	6	17.8	19.2	9.6	4	1.71	1	1	2
0	32	2	1	1	1	2	1	12	1	1					1	0	0	0	0	1	0											0										0	0	0
0	26	1	1	1	1	1	1	6	0	0					0	0	0	0	0	0	0											0	4	17.6	9.6	17.8	22	28.4	8.2	2.26	1.45	1	1	2
1	47	2	1	1	2	2	2	17	0	1	210	55	113	102	0	0	0	0	1	1	0	53	116	102	1	0	0	0	2	1	0	0	3	10.4	10.8	17.4	15.4	35.6	6.6	1.3	0.88	1	0	1
1	32	2	1	1	1	1	1	13	0	0	171	58	46	83	1	0	0	0	0	1	0	56	46	84	1	0	0	0	1	0	0	0	3	13	11.8	15.4	18.6	37.4	7.2	1.33	0.94	1	0	1
1	29	1	1	1	1	1	1	4	0	0	155	47	37	83	0	0	0	0	0	0	0	46	37	85	1	0	0	0	1	0	0	0	3	15	9.8	16.8	14.2	40	6.8	1.86	0.67	1	0	1
1	35	2	1	1	1	1	1	14	0	0	194	50	90	78	1	0	0	0	0	1	0	42	86	82	1	0	0	0	1	0	0	0	4	14.8	11.6	17.6	18.2	32.6	6.6	1.58	1.04	1	1	2
1	33	2	1	1	2	2	2	12	0	0	198	41	82	80	0	0	0	0	0	0	0	50	97	76	1	0	0	0	1	0	0	0	2	13.4	11.6	18	15.8	36.4	6	1.4	0.85	1	0	1
1	35	2	2	1	2	2	2	17	0	0	180	51	68	62	0	0	0	0	0	0	0	48	66	66	1	0	0	0	1	0	0	0	2	13.4	11.6	18	16.2	41	6.4	1.4	0.76	1	0	1
1	42	2	1	2	1	1	1	23	0	0	188	45	96	70	1	0	0	0	0	1	0	41	98	71	1	0	0	0	1	0	0	0	2	11	11.8	15.8	12	40.6	6	1.39	0.56	1	0	1
1	31	1	1	2	1	1	1	9	0	1	210	40	199	80	0	0	1	0	0	1	0	37	230	80	1	0	1	1	3	0	1	1	4	13	10.6	15.6	21.2	26.8	10.4	1.52	1.46	1	1	2
1	28	1	1	2	1	1	1	4	0	1	190	61	49	88	1	0	0	0	0	1	0	61	48	90	1	0	0	0	1	0	0	0	3	13.4	11.6	15.4	16.8	40.6	6	1.48	0.81	1	0	1
1	48	2	2	1	1	1	2	19	1	1	188	48	87	80	1	0	0	0	0	1	0	44	117	82	1	0	0	0	1	0	0	0	4	15	11	14.6	17.8	34.4	6	1.64	0.97	1	0	1
1	42	2	1	1	2	1	2	13	0	1	278	55	134	72	0	0	0	0	0	0	0	55	138	75	1	1	0	0	2	0	0	0	2	11.6	11.8	17.4	17	40.2	6	1.29	0.82	1	0	1
0	48	2	2	1	2	1	2	31	0	1					1	0	0	0	0	1	0											0	2	13.2	12.4	18	15.8	38.2	6	1.36	0.78	1	0	1
1	28	1	1	2	1	1	1	9	0	0	136	43	98	87	0	0	0	0	0	0	0	40	97	88	0	1	0	0	1	0	0	0	2	14.2	14.4	15.4	16.6	33.8	10	1.22	0.9	1	0	1
1	45	2	2	1	2	2	2	21	0	0	202	40	100	78	0	0	0	0	0	0	0	38	98	80	1	1	0	1	3	0	1	1	2	15.6	13	10.6	15.4	42.2	11.8	1.5	0.66	1	0	1
1	32	2	1	1	2	2	2	12	0	1	215	44	92	78	0	0	0	0	0	0	0	44	120	80	1	0	0	0	1	0	0	0	4	14	9.4	17.4	14.6	37.2	6	1.79	0.72	1	0	1
1	31	1	1	1	1	1	1	11	0	0	168	35	59	68	1	0	0	1	0	2	0	30	55	69	1	1	0	1	3	0	1	1	2	12.2	12.6	19.6	16.8	43.2	7	1.34	0.75	1	0	1
1	29	1	1	1	1	1	1	7	1	0	183	48	145	82	0	0	0	0	0	0	0	48	142	84	1	0	0	0	1	0	0	0	2	10.2	8.6	19.8	14.2	40.6	6.6	1.42	0.67	1	0	1
1	45	2	1	1	1	1	1	27	0	0	140	46	48	95	0	0	0	0	0	0	0	44	48	100	1	0	0	0	1	0	0	0	1	12	13	20.4	12	43.2	6	1.2	0.53	1	0	1
0	27	1	1	1	1	1	1	7	0	0					1	0	0	0	0	1	0											0										0	0	0
0	40	2	2	1	1	1	1	13	0	0					1	0	0	0	0	1	0											0	3	14.4	9	13.6	13	39	6	1.94	0.64	1	0	1
1	25	1	1	2	1	1	1	5	0	0	188	44	90	86	0	0	0	0	0	0	0	44	90	84	1	0	0	0	1	0	0	0	2	13.2	11.8	13.4	17.4	36.2	7	1.36	0.88	1	0	1
1	27	1	1	2	1	1	1	7	1	0	180	46	54	94	1	0	0	0	0	1	0	46	56	96	1	0	0	0	1	0	0	0	4	13.2	7.4	17.8	18	31	7.8	2.16	1.06	1	1	2
0	36	2	1	2	2	2	1	17	1	0					1	0	0	0	0	1	0											0										0	0	0
1	28	1	1	1	1	1	1	9	1	1	176	42	98	80	1	1	0	0	0	2	0	40	188	82	1	1	1	0	3	0	1	1	4	15.2	11.8	18	19	33.4	6	1.55	1.05	1	1	2
1	39	1	1	2	2	2	2	11	0	0	158	55	95	85	0	0	0	0	0	0	0	52	98	86	1	1	0	0	2	0	0	0	1	9.6	14.8	15.4	12.2	41.8	6	0.78	0.54	0	0	0
1	37	2	1	1	2	2	2	17	0	0	168	58	111	76	0	0	0	0	0	0	0	58	114	76	1	1	0	0	2	0	0	0	1	12.2	13	16.4	12.8	42.4	6	1.13	0.55	1	0	1
1	31	1	1	2	1	1	1	7	1	1	190	51	88	79	0	0	0	0	0	0	0	52	115	78	0	1	0	0	1	0	1	1	4	19.4	7	11	27	16.6	8.8	3.33	2.99	1	1	2
1	32	1	1	2	1	1	1	11	0	0	183	47	67	93	0	0	0	0	0	0	0	44	70	90	1	0	0	0	1	0	0	0	2	11.2	9.6	17.8	11	42	6.6	1.51	0.49	1	0	1
1	29	1	1	2	1	1	1	10	1	0	188	92	175	84	0	0	1	0	0	1	0	59	179	82	1	0	1	0	2	0	0	0	2	13.2	10.6	14.4	10.6	42.4	6	1.57	0.46	1	0	1
1	25	1	1	2	1	1	1	5	1	0	203	56	97	96	1	1	0	0	0	2	0	58	97	93	1	1	0	0	2	0	0	0	2	13.8	11	16	12	39	6	1.55	0.56	1	0	1
1	31	2	1	2	2	2	2	13	0	0	172	50	80	88	1	0	0	0	0	1	0	58	80	90	1	0	0	0	1	0	0	0	1	11.8	12	19.4	12.8	41.2	6	1.18	0.6	1	0	1
1	28	1	1	1	2	1	1	3	0	0	159	45	82	81	0	0	0	0	0	0	0	44	80	80	1	0	0	0	1	0	0	0	1	10.4	11.6	19.6	10.6	39.6	6	1.12	0.51	1	0	1
1	35	2	2	2	2	2	2	17	1	0	197	45	95	73	0	0	0	0	0	0	0	48	92	70	1	0	0	0	1	0	0	0	2	12.2	10.6	16.4	7.8	43.6	6	1.45	0.33	1	0	1
1	30	1	2	1	1	1	1	10	0	0	154	40	91	70	0	0	0	0	0	0	0	41	88	71	0	0	0	0	0	0	0	0	2	14.8	14.8	15	17.8	41.8	6	1.21	0.78	1	0	1
1	45	2	2	2	2	2	2	27	0	1	215	38	109	86	1	1	0	1	0	3	1	38	110	88	1	1	0	1	3	0	1	0	3	15.4	12.2	12.8	14.2	39	6	1.55	0.67	1	0	1
0	29	1	1	1	1	2	2	11	0	0					0	1	0	0	0	1	0											0										0	0	0
0	32	2	1	1	1	2	1	14	1	1					1	0	0	0	0	1	0											0	2	12.8	11.8	17.6	14.6	39	6	1.33	0.7	1	0	1
0	32	1	1	2	1	1	1	6	1	1					1	0	0	0	0	1	0											0										0	0	0
1	43	2	2	1	1	1	2	23	1	0	171	53	91	69	0	1	0	0	0	1	0	56	90	72	1	1	0	0	2	0	0	0	1	13.2	13.8	17.8	12	45.6	6.6	1.24	0.48	1	0	1
1	31	1	1	1	1	1	1	10	0	0	184	44	83	96	0	0	0	0	0	0	0	42	83	93	0	0	0	0	0	0	0	0	2	11	7.2	22	10	43.8	6.4	1.91	0.42	1	0	1
1	41	1	1	1	2	2	2	10	0	0	178	42	145	85	0	0	0	0	0	0	0	45	141	87	1	0	0	0	1	0	0	0	2	15.4	13	17.8	15.6	40	6	1.46	0.71	1	0	1
1	32	1	1	2	1	2	1	8	1	0	206	36	82	68	1	1	0	1	0	3	1	31	89	68	1	1	0	1	3	0	1	0	1	13.2	13.8	20.8	12.2	46	6	1.16	0.49	1	0	1
1	39	2	1	1	1	2	2	18	1	0	230	67	88	72	0	0	0	0	0	0	0	65	90	70	1	0	0	0	1	0	0	0	1	17.4	16.6	19	13.4	46.4	6	1.26	0.53	1	0	1
1	38	2	1	2	2	2	1	20	0	0	205	45	99	88	0	0	0	0	0	0	0	49	98	88	1	1	0	0	2	0	0	0	1	16.2	15.4	19.8	11	48	6	1.3	0.42	1	0	1
0	26	1	1	2	1	1	1	5	1	0					1	0	0	0	0	1	0											0	1	14	14.4	18	12	40	6	1.17	0.55	1	0	1
1	37	1	1	1	2	2	2	10	1	1	242	66	144	76	1	0	0	0	0	1	0	64	142	76	1	0	0	0	1	0	0	0	2	12.8	16.8	20	17.2	40.4	7.4	0.92	0.78	0	0	0
1	43	2	1	1	2	2	2	22	0	0	140	49	76	77	0	0	0	0	0	0	0	48	76	76	1	0	0	0	1	0	0	0	1	14.2	18	21.6	13	42	6	0.96	0.58	0	0	0
1	50	2	2	2	2	2	2	33	0	0	168	48	75	82	0	1	0	0	0	1	0	46	76	80	1	1	0	0	2	0	0	0	1	16.8	15.6	12	13.6	43.2	6	1.3	0.58	1	0	1
0	56	2	2	2	2	2	2	37	0	1					1	1	0	0	0	2	0											0	4	18	14.8	19.4	28	38.4	6	1.46	1.34	1	1	2
0	32	2	1	1	1	1	1	12	1	0					0	0	0	0	0	0	0											0										0	0	0
1	25	1	1	2	1	1	1	5	0	0	160	55	79	92	0	0	0	0	0	0	0	54	79	93	0	0	0	0	0	0	0	0	4	16	10	21	24	35.4	7	2.03	1.25	1	1	2
1	39	1	1	1	1	2	1	10	0	1	220	56	107	106	1	0	0	0	1	2	0	53	110	105	1	0	0	0	2	1	0	0	3	18	9.4	16.4	15.6	43.2	6	2.3	0.66	1	0	1
1	43	2	1	1	1	2	1	22	0	0	164	54	180	93	0	0	1	0	0	1	0	51	180	94	0	0	1	0	1	0	0	0	3	14.6	10	20.2	14.8	37.6	6	1.75	0.76	1	0	1
1	50	2	2	2	2	2	2	22	0	0	217	86	57	84	1	1	0	0	0	2	0	84	57	85	1	1	0	0	2	0	0	0	2	13.2	12.6	18	15.6	41.6	9	1.26	0.69	1	0	1
1	48	2	2	2	2	2	2	30	0	0	197	52	103	86	0	0	0	0	0	0	0	48	100	85	1	0	0	0	1	0	0	0	2	13.2	12.2	23.4	14.2	43.6	6	1.32	0.64	1	0	1
1	27	1	1	2	2	1	1	17	1	0	187	38	104	106	1	0	0	1	1	3	1	39	102	108	1	0	0	1	3	1	1	0	2	13	13.8	20	17.2	40.8	6.4	1.18	0.82	1	0	1
1	48	2	1	2	2	2	2	21	0	1	226	47	107	74	1	1	0	0	0	2	0	44	110	76	1	1	0	0	2	0	0	0	2	14.4	12.8	20	15	44.4	7	1.56	0.63	1	0	1
1	26	1	1	2	1	1	1	6	1	1	201	38	168	81	1	0	1	1	0	3	1	37	200	80	1	0	1	1	3	0	1	0	4	16	6	18	19	23.8	9.6	3.2	1.47	1	1	2
1	27	1	1	2	1	1	1	7	0	0	182	47	79	83	0	0	0	0	0	0	0	44	82	80	1	0	0	0	1	0	0	0	2	14.8	12.2	19.6	14.8	40.6	6.4	1.5	0.69	1	0	1
0	34	1	1	1	1	1	1	11	0	0					0	0	0	0	0	0	0											0										0	0	0
1	55	2	2	2	2	2	2	37	0	0	187	43	109	77	0	0	0	0	0	0	0	40	108	80	0	0	0	0	0	0	0	0	3	13.8	13.6	14.4	18	34	6	1.26	0.98	1	0	1
1	37	2	1	1	2	2	1	18	0	1	249	63	156	80	0	1	1	0	0	2	0	60	154	78	1	1	1	0	3	0	1	1	2	15	13.4	18	16.6	36.4	7	1.37	0.85	1	0	1
1	49	2	2	2	2	2	2	28	0	0	182	69	90	90	0	0	0	0	0	0	0	67	88	78	1	1	0	0	2	0	0	0	2	14.2	14.2	7.4	14.8	23	9	1.2	1.18	1	1	2
1	44	2	2	1	2	2	2	21	0	0	193	64	70	85	0	0	0	0	0	0	0	60	73	86	1	0	0	0	1	0	0	0	1	10	14.2	17.8	12	42.8	6	0.85	0.53	0	0	0
1	27	1	1	2	1	1	1	7	0	1	216	52	158	98	0	0	1	0	0	1	0	51	171	98	1	0	1	0	2	0	0	0	4	13	9.8	16.8	21	39.2	8	1.61	0.98	1	0	1
0	30	1	1	1	1	1	1	6	0	0					1	0	0	0	0	1	0											0										0	0	0
1	39	1	1	2	2	2	2	9	0	0	208	46	172	77	1	0	1	0	0	2	0	44	170	80	1	0	1	0	2	0	0	0	2	12.2	12.2	21.6	14	42.2	6.2	1.22	0.65	1	0	1
1	32	1	1	2	1	1	1	10	1	1	209	43	248	63	0	0	1	0	0	1	0	40	250	66	0	0	1	0	1	0	0	0	2	10.8	9	19	12.6	41.2	6	1.44	0.57	1	0	1
1	33	2	2	1	1	1	1	15	0	0	270	52	104	71	1	0	0	0	0	1	0	53	108	69	1	0	0	0	1	0	0	0	1	13	13	22	11.4	43.8	6	1.27	0.49	1	0	1
1	43	2	1	1	2	2	2	23	0	0	179	55	72	73	0	1	0	0	0	1	0	54	70	76	1	1	0	0	2	0	0	0	2	15	13.2	21	15.2	41.6	6	1.36	0.68	1	0	1
1	29	1	1	2	1	1	1	10	0	0	176	48	96	81	1	0	0	0	0	1	0	48	98	82	1	0	0	0	1	0	0	0	2	12	10	16	15.4	42.8	6	1.48	0.69	1	0	1
1	26	1	1	2	1	1	1	7	1	0	175	45	96	79	0	0	0	0	0	0	0	42	100	80	1	0	0	0	1	0	0	0	2	12.8	14	15	23.4	34.8	7	1.09	1.24	1	1	2
1	34	1	1	2	1	1	1	10	0	0	188	49	106	87	0	0	0	0	0	0	0	46	108	90	1	0	0	0	1	0	0	0	2	11.2	13.2	21	13.4	41.8	6	1.08	0.62	1	0	1
1	44	2	1	1	1	2	2	17	1	0	174	45	78	73	1	1	0	0	0	2	0	48	78	76	1	1	0	0	2	0	0	0	1	13	14	18	15.6	40.4	6.8	1.13	0.72	1	0	1
1	28	1	1	2	1	1	1	8	1	1	184	44	95	84	1	0	0	0	0	1	0	44	130	88	1	0	0	0	1	0	0	0	4	15	13	19	17.2	36.2	9	1.38	0.89	1	0	1
0	29	1	2	2	1	1	1	8	0	0					0	0	0	0	0	0	0											0										0	0	0
1	43	2	1	1	2	2	2	25	0	1	241	45	106	75	1	1	0	0	0	2	0	43	110	75	1	1	0	0	2	0	0	0	2	15	15	18	15.8	37	6	1.28	0.8	1	0	1
1	27	1	1	1	1	1	1	7	0	1	186	42	175	86	0	0	1	0	0	1	0	38	178	86	0	0	1	1	2	0	0	0	3	13	10.6	18.8	16.8	36.8	6	1.48	0.84	1	0	1
1	33	2	1	1	1	2	2	12	0	0	237	40	181	82	0	0	1	0	0	1	0	35	184	85	1	0	1	1	3	0	1	1	2	14.4	14.4	20	18.2	38.4	6.4	1.21	0.91	1	0	1
1	37	2	1	1	2	2	2	12	0	1	210	38	142	90	0	0	0	1	0	1	0	34	146	88	1	0	0	1	2	0	0	0	3	11.8	10	22	16.2	41.2	6.6	1.42	0.77	1	0	1
1	39	2	1	1	1	2	1	18	0	0	153	54	77	67	0	0	0	0	0	0	0	56	78	66	0	0	0	0	0	0	0	0	1	11.6	13.4	24	14.8	42.2	6	1.05	0.69	1	0	1
0	31	1	1	2	1	1	1	12	1	0					0	0	0	0	0	0	0											0										0	0	0
0	29	1	1	2	1	1	1	10	1	0					0	0	0	0	0	0	0											0										0	0	0
1	25	1	2	2	1	1	1	5	1	1	168	50	82	88	0	1	0	0	0	1	0	51	105	89	0	1	0	0	1	0	0	0	4	13	10.4	22	22.2	40.8	8	1.5	1.02	1	1	2
1	27	1	1	2	2	1	1	5	0	0	184	46	105	88	1	0	0	0	0	1	0	42	108	90	1	0	0	0	1	0	0	0	2	12.4	11.8	22.2	16.2	36.6	7	1.28	0.83	1	0	1
1	41	2	1	1	2	2	2	22	1	0	170	52	107	97	1	0	0	0	0	1	0	48	110	96	1	1	0	0	2	0	0	0	2	13.4	15.2	18	16.8	40	6.6	1.08	0.79	1	0	1
1	31	1	1	2	1	1	1	6	0	0	188	55	83	83	0	0	0	0	0	0	0	53	84	84	1	0	0	0	1	0	0	0	1	10	14.4	19	15.6	43.8	6	0.86	0.68	0	0	0
1	40	2	1	1	2	2	2	20	0	0	232	50	124	83	0	0	0	0	0	0	0	49	127	84	1	1	0	0	2	0	0	0	2	11	16.2	18	16.4	40.6	6	0.82	0.79	0	0	0
1	40	2	1	1	2	2	2	19	1	1	235	36	180	83	1	1	1	1	0	4	1	35	181	85	1	1	1	1	4	0	1	0	2	10.8	13.8	21.4	17.6	43	6	0.96	0.78	0	0	0
1	33	1	1	1	1	1	1	8	0	0	175	54	80	92	0	0	0	0	0	0	0	48	123	95	1	0	0	0	1	0	0	0	4	15	11.2	20.2	16.6	39.2	11	1.62	0.78	1	0	1
1	29	1	1	2	1	1	1	3	0	0	218	68	55	91	0	1	0	0	0	1	0	66	53	92	1	1	0	0	2	0	0	0	1	11.2	15.4	24	14	46.6	6	0.9	0.56	0	0	0
1	36	1	1	2	2	2	2	11	0	0	183	41	79	75	0	0	0	0	0	0	0	42	78	76	0	0	0	0	0	0	0	0	1	11.6	14.2	21.4	14.4	46	6	0.98	0.58	0	0	0
1	35	2	2	2	2	2	2	17	0	0	202	51	97	87	1	0	0	0	0	1	0	52	98	88	1	0	0	0	1	0	0	0	1	8.8	18.4	21.4	14.4	48	6	0.58	0.56	0	0	0
1	40	1	1	1	2	2	1	11	0	0	199	54	116	70	0	0	0	0	0	0	0	53	115	70	1	0	0	0	1	0	0	0	1	9.8	13.6	22	12.2	47.6	6	0.87	0.48	0	0	0
1	40	1	1	1	2	2	2	11	0	0	159	47	68	78	0	0	0	0	0	0	0	45	68	78	0	0	0	0	0	0	0	0	1	13	14.4	21.2	14	47	6.4	1.08	0.55	1	0	1
1	42	2	2	1	1	2	2	23	1	0	201	35	263	72	0	1	1	1	0	3	1	36	267	70	1	1	1	1	4	0	1	0	1	12.8	13	19	13.2	45.6	6.2	1.18	0.53	1	0	1
1	44	2	1	1	2	2	2	21	1	0	194	33	226	79	0	0	1	1	0	2	0	28	231	78	1	0	1	1	3	0	1	1	1	16.6	15.4	17	13	49	6	1.34	0.49	1	0	1
1	34	1	1	1	1	2	1	10	0	1	196	52	120	96	0	1	0	0	0	0	0	48	180	98	0	1	1	0	2	0	0	0	4	16	7	20	17.6	29.4	6	2.74	1.1	1	1	2
1	32	2	1	1	1	2	1	13	0	0	190	55	65	78	0	0	0	0	0	0	0	55	65	76	0	0	0	0	0	0	0	0	1	11.4	14.8	19	13.2	44.6	6.6	1	0.56	0	0	0
1	32	2	1	1	1	1	1	13	0	0	214	42	202	75	0	1	1	0	0	2	0	38	206	75	1	1	1	1	4	0	1	1	2	17.8	13.4	21.6	14.4	47.8	6	1.59	0.56	1	0	1
1	49	2	2	2	2	2	2	32	0	0	188	56	165	70	0	0	1	0	0	1	0	52	165	72	1	0	1	0	2	0	0	0	1	16	15.6	19.4	14.6	48.2	6	1.25	0.56	1	0	1
1	36	2	1	2	1	2	1	17	0	0	160	63	75	75	0	0	0	0	0	0	0	64	72	78	1	0	0	0	1	0	0	0	1	10	18.8	19	13.8	45.2	6	0.64	0.58	0	0	0
1	35	2	2	1	1	2	1	17	0	0	170	40	71	85	1	0	0	0	0	1	0	38	71	86	1	1	0	1	3	0	1	1	3	15	11	17	13.8	45.2	6	1.64	0.56	1	0	1
1	35	2	2	1	1	1	1	17	1	0	158	32	233	112	1	0	1	1	1	4	1	29	235	116	1	1	1	1	5	1	1	0	1	13	12.4	20	13.4	47	6.6	1.28	0.53	1	0	1
1	28	1	1	1	1	1	1	3	0	0	166	45	77	72	0	0	0	0	0	0	0	48	80	74	0	0	0	0	0	0	0	0	1	13.4	15.4	18.8	15.8	45.2	6	1.06	0.64	1	0	1
1	44	2	2	2	2	2	2	21	0	0	180	37	130	99	1	0	0	1	0	2	0	36	128	98	1	1	0	1	3	0	1	1	1	13.6	14	20	13	46.8	7	1.17	0.53	1	0	1
1	28	1	1	2	1	1	1	10	0	0	177	50	77	102	0	0	0	0	1	1	0	50	79	101	1	1	0	0	3	1	1	1	1	15	13.4	20.6	12.4	47	6	1.37	0.49	1	0	1
1	38	2	2	2	2	2	2	20	1	1	202	44	125	95	0	0	0	0	0	0	0	38	190	95	1	1	1	1	4	0	1	1	4	17	13.8	14	18	28.4	7	1.49	1.16	1	1	2
1	33	1	1	2	1	1	1	11	0	0	181	52	59	86	0	0	0	0	0	0	0	49	59	88	1	1	0	0	2	0	0	0	1	14	13	20	13.4	46.2	6	1.3	0.53	1	0	1
1	31	2	1	2	1	1	1	12	0	0	274	62	78	81	0	0	0	0	0	0	0	61	78	80	1	0	0	0	1	0	0	0	1	12	15.8	21.4	11.8	45.8	6	0.92	0.48	0	0	0
1	28	1	1	1	1	1	1	7	0	0	143	59	77	75	0	0	0	0	0	0	0	58	76	76	0	0	0	0	0	0	0	0	1	14	14	18	13.2	43	6	1.2	0.56	1	0	1
1	30	1	1	2	2	1	1	10	1	0	171	63	59	88	0	0	0	0	0	0	0	61	58	88	0	1	0	0	1	0	0	0	1	8.4	12.8	22	12.6	48.2	6	0.8	0.48	0	0	0
1	31	2	1	2	1	1	1	13	0	0	174	47	110	90	0	0	0	0	0	0	0	46	113	93	0	1	0	0	1	0	0	0	1	13.2	16	19	12	46.2	6.4	0.99	0.48	0	0	0
1	31	1	1	2	1	1	1	10	0	0	197	63	58	72	1	0	0	0	0	1	0	60	58	70	1	0	0	0	1	0	0	0	1	13	13.4	16.6	13.8	44.6	6	1.16	0.57	1	0	1
1	36	1	1	2	1	2	1	11	1	0	171	44	76	75	0	0	0	0	0	0	0	43	76	76	1	0	0	0	1	0	0	0	1	14	16.2	19.4	13.2	47	6	1.04	0.52	1	0	1
1	41	2	2	1	2	2	2	19	0	1	238	54	113	70	1	0	0	0	0	1	0	54	113	71	1	0	0	0	1	0	0	0	3	15	13.8	20	18	27.2	6	1.31	1.21	1	1	2
1	37	2	1	1	1	2	1	16	0	0	175	53	70	79	0	0	0	0	0	0	0	50	67	83	1	1	0	0	2	0	0	0	3	13.6	9.8	12.6	12.6	34.6	6	1.7	0.67	1	0	1
1	23	1	1	2	1	1	1	5	0	0	165	52	79	90	0	0	0	0	0	0	0	50	80	78	1	0	0	0	1	0	0	0	1	13	15.6	21.4	15.2	47	6	1.01	0.6	1	0	1
1	33	2	1	1	2	2	2	14	1	1	236	44	88	88	1	0	0	0	0	1	0	43	90	89	1	1	0	0	2	0	0	0	1	15.8	17.2	22	12.8	45	6	1.11	0.54	1	0	1
1	50	2	2	2	2	2	2	32	1	1	210	48	179	74	0	0	1	0	0	1	0	45	179	74	1	0	1	0	2	0	0	0	4	18	14.6	19.2	18.2	33.8	8	1.48	0.99	1	0	1
1	38	1	1	2	1	2	1	9	0	1	235	54	130	79	1	0	0	0	0	1	0	50	132	80	1	0	0	0	1	0	0	0	1	14.2	15.4	20	14.6	47.8	6	1.11	0.57	1	0	1
1	28	1	1	1	1	1	1	5	0	0	147	62	62	68	0	0	0	0	0	0	0	60	60	70	1	0	0	0	1	0	0	0	1	12.6	15	16.6	13	45.2	6	1.01	0.53	1	0	1
1	35	2	1	1	2	2	2	13	0	0	160	60	72	80	0	0	0	0	0	0	0	60	72	80	1	0	0	0	1	0	0	0	1	12	13.4	16.6	15.8	42.4	9.2	1.09	0.68	1	0	1
1	36	2	2	2	1	1	1	17	1	1	217	87	53	84	1	0	0	0	0	1	0	84	58	85	1	0	0	0	1	0	0	0	2	15.4	15.8	19.2	18.2	40	6	1.18	0.84	1	0	1
1	46	2	1	1	1	2	1	18	0	0	165	46	139	71	0	1	0	0	0	1	0	44	140	72	1	1	0	0	2	0	0	0	1	12	14	18	16	45.6	6	1.03	0.65	1	0	1
1	35	1	1	1	1	1	1	11	1	0	163	39	85	90	1	0	0	1	0	2	0	36	87	87	1	0	0	1	2	0	0	0	3	11.8	7.4	18.4	14.8	42.2	6	1.94	0.64	1	0	1
1	28	1	1	2	1	1	1	7	0	1	174	62	68	74	1	0	0	0	0	1	0	60	79	74	1	0	0	0	1	0	0	0	4	12.6	8.6	11.6	18	33	9	1.77	1	1	0	1
1	47	2	2	2	2	1	1	28	1	0	168	57	77	73	1	0	0	0	0	1	0	56	76	74	1	0	0	0	1	0	0	0	2	14	14.8	22	17.2	44.4	6	1.14	0.71	1	0	1
0	31	2	1	2	1	2	1	13	0	0					0	0	0	0	0	0	0											0	4	12.2	9	13	15.8	41	7.4	1.63	0.71	1	0	1
1	26	1	1	2	1	1	1	5	0	1	197	50	88	86	1	0	0	0	0	1	0	46	90	84	1	0	0	0	1	0	0	0	3	15.8	13.2	21	16	39.8	6	1.45	0.74	1	0	1
0	53	2	1	1	2	1	2	29	0	1					0	0	0	0	0	0	0											0	1	12	17.4	19	15.6	45.6	6	0.83	0.64	0	0	0
1	35	1	1	2	1	1	1	6	0	0	185	39	104	108	1	0	0	1	1	3	1	39	102	108	1	0	0	1	3	1	1	0	2	16.4	8	22.2	12	48.6	6	2.46	0.47	1	0	1
0	25	1	1	2	1	1	1	6	1	0					0	1	0	0	0	0	0											0										0	0	0
1	39	2	2	1	2	2	1	21	1	1	141	54	66	71	0	0	0	0	0	0	0	54	68	70	1	0	0	0	1	0	0	0	1	14	16.2	22	14	42.2	7	1.04	0.62	1	0	1
1	51	2	2	2	2	2	2	30	1	0	155	52	50	81	0	0	0	0	0	0	0	49	51	82	0	0	0	0	0	0	0	0	1	13.4	15	18.4	15.6	45.2	6	1.07	0.63	1	0	1
1	49	2	2	2	1	1	2	29	1	1	163	47	78	79	1	0	0	0	0	1	0	46	76	80	1	1	0	0	2	0	0	0	1	14.4	14.2	19.2	13.6	48	6.4	1.24	0.53	1	0	1
1	41	1	2	2	1	1	1	9	0	1	248	49	139	82	0	0	0	0	0	0	0	47	142	82	1	0	0	0	1	0	0	0	3	14	11.6	16.8	16.8	43.6	6.2	1.46	0.71	1	0	1
1	32	1	1	1	1	1	1	10	0	1	230	47	116	77	0	0	0	0	0	0	0	48	113	80	1	0	0	0	1	0	0	0	3	13.2	11.6	17	20	32.4	8	1.38	1.13	1	1	2
1	40	2	2	1	1	1	1	20	0	0	177	48	88	93	1	0	0	0	0	1	0	47	89	95	1	1	0	0	2	0	0	0	1	14	12.8	18	14	43.2	6	1.31	0.59	1	0	1
1	36	2	1	1	1	1	1	15	1	0	117	66	42	84	0	0	0	0	0	0	0	65	44	85	1	0	0	0	1	0	0	0	2	14	15	16.4	13.2	31.6	9	1.12	0.77	1	0	1
1	36	2	1	2	2	2	2	16	0	1	234	65	74	91	0	0	0	0	0	0	0	64	76	92	0	0	0	0	0	0	0	0	1	12	14	19	13.6	43.2	6	1.03	0.58	1	0	1
1	35	1	1	1	1	1	1	10	0	0	159	60	79	73	0	0	0	0	0	0	0	58	80	74	1	0	0	0	1	0	0	0	1	13	12.8	17.8	13	45	6	1.22	0.53	1	0	1
0	52	2	2	1	2	2	2	34	1	0					0	0	0	0	0	0	0											0										0	0	0
1	41	2	2	1	1	2	1	23	0	0	141	52	95	77	0	0	0	0	0	0	0	50	95	78	1	1	0	0	2	0	0	0	1	12	17.8	17.2	14.2	45.6	6	0.83	0.58	0	0	0
0	32	1	1	2	1	1	1	8	1	0					0	0	0	0	0	0	0											0										0	0	0
1	26	1	1	2	1	1	1	7	0	1	190	49	89	80	0	0	0	0	0	0	0	45	120	78	1	0	0	0	1	0	0	0	4	13.8	11.6	12	16.8	32.4	8	1.43	0.95	1	0	1
1	44	2	2	1	2	2	2	25	0	0	137	44	98	77	0	0	0	0	0	0	0	45	96	80	1	0	0	0	1	0	0	0	1	12.2	13	18	14.8	45.4	6	1.14	0.6	1	0	1
1	47	2	2	1	2	2	1	27	1	0	148	48	107	97	1	1	0	0	0	2	0	48	110	98	1	1	0	0	2	0	0	0	2	13	11	17.8	14.6	44.2	7	1.42	0.61	1	0	1
1	39	2	1	1	1	2	1	19	0	0	175	66	59	77	0	1	0	0	0	1	0	67	57	78	0	1	0	0	1	0	0	0	2	13	13.6	17	17.4	34.2	6	1.15	0.94	1	0	1
1	25	1	1	2	1	1	1	5	0	0	198	50	45	95	0	0	0	0	0	0	0	48	44	98	1	0	0	0	1	0	0	0	2	13.4	13.4	20	15.6	36	7	1.2	0.8	1	0	1
1	36	2	1	2	1	1	1	17	0	0	157	46	77	74	0	0	0	0	0	0	0	44	80	75	1	0	0	0	1	0	0	0	2	10.8	8	18.8	13	44	6	1.62	0.55	1	0	1
0	33	1	1	1	2	1	1	10	0	0					1	0	0	0	0	1	0											0										0	0	0
0	30	1	1	2	1	1	1	10	1	0					1	0	0	0	0	1	0											0										0	0	0
1	43	2	2	1	1	2	1	22	0	0	160	46	97	85	0	0	0	0	0	0	0	48	97	85	1	0	0	0	1	0	0	0	3	14.6	12.6	16.2	16.8	37.8	6	1.39	0.86	1	0	1
1	41	2	2	1	1	1	1	20	0	0	178	47	68	75	0	0	0	0	0	0	0	46	70	78	1	1	0	0	2	0	0	0	1	10	15	18.4	13.6	42.2	6.6	0.8	0.62	0	0	0
1	47	2	2	1	1	1	1	25	1	0	216	44	182	87	1	1	1	0	0	3	1	45	180	85	1	1	1	0	3	0	1	0	1	14	14.8	18.2	17.2	42.4	6	1.14	0.75	1	0	1
0	31	1	1	1	1	2	2	10	0	0					0	0	0	0	0	0	0											0	1	12	14	17.8	14.6	44	6	1.03	0.64	1	0	1
1	26	1	1	2	1	1	1	5	0	0	149	45	103	87	0	0	0	0	0	0	0	42	107	87	1	0	0	0	1	0	0	0	1	11	14.4	15.4	16.8	42.6	7	0.92	0.74	0	0	0
0	52	2	2	2	2	2	2	34	0	1					1	0	0	0	0	1	0											0										0	0	0
0	29	1	1	2	1	1	1	10	0	0					1	0	0	0	0	1	0											0										0	0	0
1	43	2	1	1	2	2	2	23	0	1	282	63	113	87	0	0	0	0	0	0	0	62	116	89	1	0	0	0	1	0	0	0	1	12	12	19.4	12.8	40.4	6	1.21	0.59	1	0	1
1	40	2	1	1	2	2	2	22	1	1	214	40	200	81	1	0	1	0	0	2	0	37	277	80	1	0	1	1	3	0	1	1	4	17.2	12.2	18	19.6	38.8	6	1.71	0.94	1	0	1
1	40	2	1	1	2	1	2	20	0	0	192	48	104	72	0	0	0	0	0	0	0	46	100	74	1	0	0	0	1	0	0	0	2	13.2	11.8	21	13	38.4	6	1.37	0.63	1	0	1
0	45	2	1	1	2	2	2	20	1	1					1	0	0	0	0	1	0											0										0	0	0
0	38	1	1	2	1	1	1	10	0	0					1	0	0	0	0	1	0											0										0	0	0
1	53	2	2	1	1	2	2	35	1	1	240	42	168	84	1	1	1	0	0	3	1	42	170	84	1	1	1	0	3	0	1	0	3	13.2	14.4	21	15.8	41.4	6	1.26	0.73	1	0	1
0	28	1	1	2	1	1	1	9	1	0					1	0	0	0	0	1	0											0										0	0	0
1	30	1	1	1	2	2	1	10	1	0	175	44	108	84	0	1	0	0	0	1	0	44	108	80	1	1	0	0	2	0	0	0	2	15	13.8	19.4	14	42	6	1.34	0.66	1	0	1
1	41	2	1	1	2	2	2	13	0	0	162	62	74	72	0	0	0	0	0	0	0	60	74	74	1	1	0	0	2	0	0	0	1	12.8	16.6	19.6	14.8	41	6	0.93	0.71	0	0	0
1	35	2	2	1	1	1	1	17	1	1	192	50	120	88	0	0	0	0	0	0	0	45	150	90	0	0	0	0	0	0	0	0	4	19	11.2	21.4	19.6	29	10.8	2.07	1.25	1	1	2
1	45	2	1	2	2	2	2	26	0	1	242	52	168	83	0	0	1	0	0	1	0	50	170	84	1	0	1	0	2	0	0	0	1	15	14.8	18.2	10.6	44	6	1.23	0.46	1	0	1
1	50	2	2	1	2	1	2	28	0	0	167	59	77	76	0	0	0	0	0	0	0	60	78	78	0	0	0	0	0	0	0	0	1	11.8	14.4	15.8	15.8	46	6	0.99	0.64	0	0	0
0	36	1	1	1	2	1	1	10	0	1					1	0	0	0	0	1	0											0										0	0	0
1	27	1	1	2	1	1	1	7	0	0	172	55	78	80	0	0	0	0	0	0	0	55	95	80	0	0	0	0	0	0	0	0	4	17.4	10	21	16.8	33.6	14.8	2.09	0.92	1	0	1
0	24	1	1	2	1	1	1	5	0	0					1	0	0	0	0	1	0											0	2	14	13.2	16.8	14.2	41.8	6	1.27	0.63	1	0	1
1	53	2	2	2	1	1	2	34	1	0	167	52	81	76	0	0	0	0	0	0	0	50	82	78	1	0	0	0	1	0	0	0	1	11.2	13.8	19.6	16.8	44.4	6.8	1.04	0.71	1	0	1
1	27	1	1	2	1	1	1	6	0	0	178	56	82	82	0	0	0	0	0	0	0	54	98	84	1	0	0	0	1	0	0	0	4	17	11	21	18.2	36.4	6.8	1.85	0.93	1	0	1
1	33	1	1	2	1	2	1	10	0	0	186	42	108	83	1	0	0	0	0	1	0	44	108	80	1	1	0	0	2	0	0	0	1	12.4	16	18	17	42.4	6	0.94	0.75	0	0	0
0	27	1	1	2	1	1	1	7	0	0					1	0	0	0	0	1	0											0										0	0	0
1	29	1	1	2	1	1	1	9	1	0	168	48	77	70	0	0	0	0	0	0	0	45	96	70	1	0	0	0	1	0	0	0	4	15.8	11.2	16	18	37.4	7.6	1.7	0.89	1	0	1
1	50	2	2	2	2	2	2	32	1	0	168	56	83	78	1	0	0	0	0	1	0	58	80	76	1	1	0	0	2	0	0	0	1	11.4	17	22	15	48.8	6	0.82	0.57	0	0	0
1	32	1	1	1	1	1	1	10	1	1	238	38	143	82	1	1	0	1	0	3	1	38	143	85	1	1	0	1	3	0	1	0	3	12.4	10.6	16.2	15.8	25.4	6	1.42	1.14	1	1	2
1	34	1	1	2	1	1	1	10	0	0	166	40	140	80	1	0	0	0	0	1	0	37	185	81	1	1	1	1	4	0	1	1	4	14.4	9	17.2	19.4	40.6	6.8	1.92	0.89	1	0	1
1	35	2	1	1	1	1	2	13	0	0	186	43	104	79	0	0	0	0	0	0	0	40	104	78	1	0	0	0	1	0	0	0	2	13.4	8	19.4	10.8	44	6	2.01	0.46	1	0	1
1	49	2	2	1	1	1	1	21	1	0	196	60	69	70	0	0	0	0	0	0	0	58	71	68	1	0	0	0	1	0	0	0	1	11.2	10	18.2	14.6	45.6	6.8	1.34	0.6	1	0	1
1	38	2	2	1	2	2	2	19	0	1	285	58	87	80	0	0	0	0	0	0	0	57	87	80	1	0	0	0	1	0	0	0	1	14.4	15	22	13.6	46.8	6.8	1.15	0.55	1	0	1
1	43	2	2	2	1	1	1	25	0	0	159	48	85	80	0	0	0	0	0	0	0	45	84	78	0	0	0	0	0	0	0	0	1	14	14	18.4	15.6	44.6	6	1.2	0.64	1	0	1
1	36	2	2	1	1	2	1	18	0	1	197	42	255	65	0	0	1	0	0	1	0	38	258	63	1	1	1	1	4	0	1	1	1	12.6	13.8	22.2	12.2	47.2	6	1.16	0.48	1	0	1
1	46	2	1	1	2	2	2	25	0	1	277	53	77	93	0	0	0	0	0	0	0	52	79	93	1	0	0	0	1	0	0	0	1	12.4	15.8	18	13.2	43.4	6	0.97	0.59	0	0	0
0	35	1	1	2	1	1	1	8	0	0					1	0	0	0	0	1	0											0										0	0	0
1	40	2	1	1	2	2	2	19	0	0	178	48	147	83	0	0	0	0	0	0	0	48	150	80	1	0	0	0	1	0	0	0	2	13.4	14.4	18	18.2	41.6	6.8	1.12	0.81	1	0	1
1	34	2	2	1	1	2	2	16	0	1	218	48	168	89	1	1	1	0	0	3	1	47	170	90	1	1	1	0	3	0	1	0	1	15.6	16.8	11.6	13.8	42	8.4	1.12	0.62	1	0	1
1	34	2	1	2	2	2	2	15	0	0	142	36	54	70	0	0	0	1	0	1	0	34	52	70	1	0	0	1	2	0	0	0	4	15.4	11.4	16	17.2	40.2	6.4	1.63	0.8	1	0	1
1	36	2	1	2	2	2	1	16	1	1	210	36	154	92	0	0	1	1	0	2	0	33	156	88	1	0	1	1	3	0	1	1	2	14	10.2	13.8	13.6	43.8	6.6	1.72	0.59	1	0	1
0	28	1	1	1	1	1	1	7	0	0					1	0	0	0	0	1	0											0	4	15.6	11.8	19.4	18	34.8	10.4	1.6	0.96	1	0	1
0	30	1	1	2	1	1	1	11	1	1					0	0	0	0	0	0	0											0										0	0	0
1	40	1	1	2	1	1	1	10	0	0	204	48	106	97	0	0	0	0	0	0	0	45	104	100	0	0	0	0	0	0	0	0	2	13.4	12.4	18	15.8	38.4	7.4	1.33	0.78	1	0	1
1	46	2	2	1	1	1	2	13	0	0	185	54	124	107	1	0	0	0	1	2	0	54	124	109	1	0	0	0	2	1	0	0	1	14.8	14.8	19.8	15.4	41	6.6	1.21	0.71	1	0	1
0	29	1	1	2	1	1	1	9	1	0					1	0	0	0	0	1	0											0										0	0	0
1	35	1	1	2	1	1	1	10	0	1	174	44	145	84	0	0	0	0	0	0	0	42	170	82	1	0	1	0	2	0	0	0	4	14	7.8	17	17.8	38.4	6.6	2.16	0.87	1	0	1
1	28	1	1	2	1	1	1	8	0	1	193	42	82	78	0	0	0	0	0	0	0	46	84	78	0	0	0	0	0	0	0	0	2	14.4	13.6	16.8	16.8	38.8	7.4	1.3	0.81	1	0	1
1	29	1	1	1	1	2	1	8	1	0	188	51	107	88	0	0	0	0	0	0	0	48	110	90	0	0	0	0	0	0	0	0	2	12	14	18.2	20.4	43.4	6.8	1.04	0.89	1	0	1
1	34	1	1	2	2	2	2	11	0	0	184	46	90	100	0	0	0	0	0	0	0	48	89	102	1	1	0	0	3	1	1	1	1	12.6	14.4	18.6	14.6	42.6	6.6	1.08	0.66	1	0	1
1	34	2	2	1	2	1	2	13	1	1	180	46	139	82	1	0	0	0	0	1	0	42	190	84	1	1	1	0	3	0	1	1	4	12.6	10.8	13	21.8	36	9	1.41	1.12	1	1	2
1	35	1	2	2	1	1	1	9	0	0	190	50	102	90	1	0	0	0	0	1	0	50	110	92	1	0	0	0	1	0	0	0	4	15.2	12.6	19	20.4	39.8	9.2	1.45	0.96	1	0	1
1	29	1	1	2	1	1	1	5	0	0	190	40	100	78	0	0	0	0	0	0	0	42	100	80	0	0	0	0	0	0	0	0	3	14.8	10.8	18.8	16.2	41.6	6.4	1.72	0.73	1	0	1
0	30	1	2	2	1	1	1	3	1	1					1	1	0	0	0	1	0											0										0	0	0
0	24	1	1	2	1	1	1	5	0	0					1	0	0	0	0	1	0											0	1	14.6	16	22	13.6	42.2	6	1.1	0.63	1	0	1
1	40	2	1	1	2	2	2	19	0	1	263	47	123	82	0	0	0	0	0	0	0	45	124	79	1	0	0	0	1	0	0	0	2	13.4	14.2	21.4	15.6	42.2	6	1.13	0.73	1	0	1
1	49	2	2	2	1	2	2	31	1	0	185	58	96	89	1	1	0	0	0	2	0	56	98	88	1	1	0	0	2	0	0	0	2	14.8	16.2	18	17.8	40.8	7.6	1.11	0.81	1	0	1
0	31	1	1	2	1	1	1	8	0	0					0	0	0	0	0	0	0											0										0	0	0
1	29	1	1	2	1	1	1	9	1	0	178	46	84	80	0	0	0	0	0	0	0	44	120	80	1	0	0	0	1	0	0	0	4	15	10.4	20	17.4	40.8	7.6	1.74	0.81	1	0	1
1	32	2	1	2	1	1	1	12	0	0	154	47	40	85	0	0	0	0	0	0	0	43	39	86	0	0	0	0	0	0	0	0	1	15	14.6	18.4	13.6	47.8	6	1.27	0.54	1	0	1
0	33	1	1	1	2	1	2	10	0	0					1	0	0	0	0	1	0											0										0	0	0
1	37	2	2	1	2	2	2	19	0	0	178	54	69	78	0	0	0	0	0	0	0	56	66	80	1	0	0	0	1	0	0	0	2	12.8	14	17.8	20.8	38.8	6.6	1.11	1	1	0	1
1	44	2	2	2	2	1	2	24	1	1	200	46	152	82	1	0	1	0	0	2	0	46	200	84	1	1	1	0	3	0	1	1	4	17	13.8	18	17.6	44.4	13.4	1.52	0.73	1	0	1
1	23	1	1	2	1	1	1	5	0	1	196	39	99	78	0	0	0	1	0	1	0	38	120	76	0	0	0	1	1	0	0	0	4	18.8	13.6	10	23	22.6	11.2	1.66	1.89	1	1	2
0	36	1	1	1	2	1	2	9	1	0					1	0	0	0	0	1	0											0										0	0	0
1	38	2	2	1	1	1	1	20	0	1	178	48	120	84	1	0	0	0	0	1	0	46	199	85	1	0	1	0	2	0	0	0	4	16.4	11.8	18.4	19.2	38	6.8	1.68	0.95	1	0	1
1	40	1	1	1	1	2	2	10	0	1	231	63	70	90	0	0	0	0	0	0	0	63	70	87	1	0	0	0	1	0	0	0	2	14.2	12	18.4	13.4	40	6.4	1.42	0.63	1	0	1
1	36	1	1	1	1	2	2	10	1	1	210	55	80	72	0	0	0	0	0	0	0	55	80	73	0	0	0	0	0	0	0	0	4	12.2	9.4	18	17.6	39.6	8.6	1.57	0.82	1	0	1
1	36	1	1	1	2	2	2	11	1	0	194	50	101	69	1	1	0	0	0	2	0	52	97	66	1	1	0	0	2	0	0	0	2	15	15.4	20.6	20.4	33.4	10	1.17	1.13	1	1	2
1	37	2	1	2	1	2	2	16	0	0	172	49	58	87	0	0	0	0	0	0	0	48	57	89	0	0	0	0	0	0	0	0	1	12.8	15	18	16.4	43	7.4	1.02	0.72	1	0	1
1	39	1	1	1	1	2	1	10	0	0	192	32	194	61	0	0	1	1	0	2	0	29	194	61	1	0	1	1	3	0	1	1	3	14.8	13.8	24	18.4	37.8	7	1.3	0.9	1	0	1
1	37	2	1	1	1	2	2	18	0	0	147	42	112	92	0	0	0	0	0	0	0	40	113	93	1	0	0	0	1	0	0	0	2	14	15.6	19	16.2	40.4	11.4	1.12	0.77	1	0	1
1	40	2	1	1	2	2	2	19	0	1	225	43	125	73	1	0	0	0	0	1	0	40	123	73	1	0	0	0	1	0	0	0	3	13.6	13.6	16.4	20	37	6.8	1.23	1.01	1	1	2
1	35	2	2	1	2	2	2	17	1	0	170	59	85	76	0	0	0	0	0	0	0	56	88	74	0	0	0	0	0	0	0	0	1	13	17.4	17.4	14.8	42.2	6.8	0.91	0.67	0	0	0
1	30	1	1	1	1	2	1	12	0	0	200	66	64	59	0	0	0	0	0	0	0	61	64	56	0	0	0	0	0	0	0	0	3	13.4	13.2	17.6	22.4	34.4	9.2	1.22	1.22	1	1	2
1	25	1	1	2	1	1	1	5	0	0	184	40	99	96	1	0	0	0	0	1	0	44	97	96	1	1	0	0	2	0	0	0	2	14.4	13	17.8	14.8	38	6.8	1.33	0.75	1	0	1
1	29	1	1	2	1	1	1	9	1	1	215	43	140	85	0	0	0	0	0	0	0	40	146	88	1	0	0	0	1	0	0	0	3	13.4	10.4	18.8	15.4	41	7	1.55	0.71	1	0	1
0	40	2	1	1	1	2	1	15	0	0					0	0	0	0	0	0	0											0	1	14.4	16	15.8	15.2	43.4	6.8	1.08	0.66	1	0	1
1	29	1	1	2	1	1	1	8	0	0	177	40	99	86	0	0	0	0	0	0	0	40	100	85	0	0	0	0	0	0	0	0	3	17	12.8	18.4	16.2	42.2	6.8	1.71	0.72	1	0	1
0	31	1	1	2	2	2	2	7	0	1					1	0	0	0	0	1	0											0	2	13.8	14.6	18	16.4	41.2	6.6	1.14	0.76	1	0	1
1	40	2	1	2	1	2	1	19	0	1	236	36	173	87	1	0	1	1	0	3	1	32	170	90	1	1	1	1	4	0	1	0	3	14	10	18	16.4	42.4	7.4	1.68	0.73	1	0	1
0	26	1	1	2	1	1	1	3	1	0					1	0	0	0	0	1	0											0	4	15.2	12.4	18	25.4	33.6	10.8	1.47	1.39	1	1	2
1	26	1	1	2	1	1	1	4	0	0	198	42	180	86	0	0	1	0	0	1	0	44	180	84	1	0	1	0	2	0	0	0	2	13.2	11	18.8	16.6	40	6.6	1.44	0.79	1	0	1
1	26	1	1	2	1	1	1	4	0	1	192	46	98	76	1	0	0	0	0	1	0	44	140	76	1	1	0	0	2	0	0	0	4	15	7	18	24.6	23	11.8	2.57	1.98	1	1	2
1	34	1	1	1	1	1	1	10	1	1	241	62	75	72	0	0	0	0	0	0	0	59	74	69	1	0	0	0	1	0	0	0	2	14.4	14.4	19	16.4	43	6	1.21	0.72	1	0	1
1	33	1	1	2	2	1	1	10	0	0	150	66	88	84	0	0	0	0	0	0	0	65	88	85	0	0	0	0	0	0	0	0	2	12.4	8.8	16.4	13.4	44.2	6	1.71	0.57	1	0	1
1	30	1	1	2	2	1	2	8	0	0	187	53	89	65	0	0	0	0	0	0	0	50	90	68	1	1	0	0	2	0	0	0	2	11.8	7.6	17.8	12.6	41.4	6	1.9	0.58	1	0	1
1	28	1	1	2	1	1	1	3	0	1	234	36	186	72	1	0	1	1	0	3	1	31	190	70	1	0	1	1	3	0	1	0	3	15.8	11	18.2	15.8	45.4	6	1.73	0.65	1	0	1
1	24	1	1	2	1	1	1	5	0	1	209	42	170	88	0	0	1	0	0	1	0	38	170	88	1	0	1	1	3	0	1	1	3	13.8	13.4	19.6	20.2	41.6	6	1.25	0.9	1	0	1
1	47	2	2	2	2	2	2	29	0	0	256	48	123	87	1	0	0	0	0	1	0	48	125	90	1	1	0	0	2	0	0	0	2	13.8	15	18.8	15.6	42.4	7.8	1.2	0.7	1	0	1
1	41	2	1	1	2	2	2	21	0	0	190	48	100	74	0	0	0	0	0	0	0	48	100	74	1	0	0	0	1	0	0	0	2	14.2	10	23.4	12.6	36.4	6.6	1.76	0.66	1	0	1
0	27	1	1	2	1	1	1	6	0	0					1	0	0	1	0	2	0											0										0	0	0
0	26	1	1	2	1	1	1	6	0	0					1	0	0	0	0	1	0											0	2	14	14.4	18	19	39.8	7.6	1.17	0.89	1	0	1
1	47	2	2	1	2	2	2	29	0	1	184	38	150	80	0	0	0	1	0	1	0	37	185	80	1	0	1	1	3	0	1	1	4	15.8	13.2	16.8	24.2	42.4	21.4	1.48	1.05	1	1	2
1	35	2	1	2	2	2	2	14	1	0	178	42	70	74	0	0	0	0	0	0	0	42	78	75	1	0	0	0	1	0	0	0	4	14.4	9.2	16.2	18.6	35.6	10.2	1.88	0.98	1	0	1
1	37	2	1	1	2	2	1	19	0	1	282	46	228	100	0	0	1	0	0	1	0	46	227	100	1	0	1	0	2	0	0	0	2	13	12.8	19.8	14.6	44.4	6.8	1.24	0.64	1	0	1
0	34	1	1	2	1	1	1	9	0	0					1	0	0	0	0	1	0											0										0	0	0
0	26	1	1	2	1	1	1	6	1	0					1	0	0	0	0	1	0											0										0	0	0
1	25	1	1	2	1	1	1	5	0	0	190	30	86	82	0	0	0	1	0	1	0	30	85	79	1	0	0	1	2	0	0	0	2	13.6	11	15.4	16.4	43.6	6	1.52	0.72	1	0	1
1	24	1	1	2	1	1	1	5	0	0	148	34	52	66	0	0	0	1	0	1	0	30	48	68	0	0	0	1	1	0	0	0	3	12.2	11	15.4	18	37.2	7	1.33	0.9	1	0	1
1	38	1	1	1	2	2	1	10	0	0	168	68	70	90	1	0	0	0	0	1	0	68	72	91	1	0	0	0	1	0	0	0	4	14.2	9.4	14.4	17.6	39.8	6	1.82	0.83	1	0	1
1	26	1	1	2	1	1	1	5	0	1	230	44	94	80	0	0	0	0	0	0	0	44	106	80	0	0	0	0	0	0	0	0	4	11.6	8.8	18.2	20	46.6	6	1.6	0.8	1	0	1
1	36	2	1	1	1	2	1	17	0	0	270	48	93	75	0	1	0	0	0	1	0	46	96	79	0	1	0	0	1	0	0	0	1	12	19	23.4	13.2	49.4	6.4	0.79	0.51	0	0	0
1	55	2	2	2	2	2	2	37	0	1	197	59	110	74	1	0	0	0	0	1	0	54	110	76	1	0	0	0	1	0	0	0	2	14.4	13.8	19	17.4	45.8	6	1.25	0.72	1	0	1
0	32	1	1	1	2	1	2	6	0	1					0	0	0	0	0	1	0											0										0	0	0
1	41	1	1	2	2	2	2	10	0	0	178	49	68	85	0	0	0	0	0	0	0	45	70	89	1	0	0	0	1	0	0	0	2	16	16.2	19.2	17.8	42.2	6	1.2	0.81	1	0	1
1	26	1	1	1	1	1	1	5	0	0	184	48	96	82	1	0	0	0	0	1	0	48	94	84	1	0	0	0	1	0	0	0	2	12.2	12.6	14	18	42.8	24	1.2	0.79	1	0	1
1	39	2	2	1	1	1	1	16	0	1	181	56	72	78	0	0	0	0	0	0	0	54	76	77	1	0	0	0	1	0	0	0	4	15.4	13	19	18.8	41.8	6.6	1.49	0.84	1	0	1
1	27	1	1	2	1	1	1	7	1	0	173	55	80	88	0	0	0	0	0	0	0	54	78	86	1	0	0	0	1	0	0	0	1	13.4	14	21.8	16.2	41.2	7.2	1.16	0.74	1	0	1
0	28	1	1	1	1	1	1	8	1	0					1	0	0	0	0	1	0											0										0	0	0
1	34	1	1	1	1	1	1	10	1	0	182	50	97	80	0	0	0	0	0	0	0	48	100	82	1	1	0	0	2	0	0	0	2	16	13.8	18	17.6	43.8	8.2	1.43	0.75	1	0	1
1	35	1	1	1	1	1	1	11	0	0	179	46	141	85	0	0	0	0	0	0	0	45	141	87	0	0	0	0	0	0	0	0	2	13.4	13	13.4	17.6	32.4	6.8	1.25	1.03	1	1	2
0	33	1	1	1	2	1	1	6	0	0					0	0	0	0	0	0	0											0										0	0	0
1	45	2	2	1	2	1	1	21	1	0	201	49	91	82	1	1	0	0	0	2	0	50	88	78	1	1	0	0	2	0	0	0	1	11.6	15.2	24	13.8	47.2	8.4	0.94	0.55	0	0	0
1	26	1	1	2	1	1	1	5	0	0	200	40	142	83	1	0	0	0	0	1	0	42	142	82	1	1	0	0	2	0	0	0	3	17	13.6	16.8	16	43	6	1.53	0.7	1	0	1
0	43	2	2	1	2	1	1	20	0	0					1	0	0	0	0	1	0											0										0	0	0
1	26	1	1	1	1	1	1	3	0	0	151	30	106	87	0	0	0	1	0	1	0	27	107	87	0	0	0	1	1	0	0	0	2	12.6	13	19.6	14	50.6	6.4	1.26	0.51	1	0	1
1	35	2	1	1	2	2	2	14	0	0	176	48	180	86	0	0	1	0	0	1	0	44	180	84	1	1	1	0	3	0	1	1	2	12.8	8.6	17.6	14	39	6	1.97	0.69	1	0	1
1	33	2	1	1	1	1	2	15	1	1	204	41	88	75	0	0	0	0	0	0	0	41	90	76	1	0	0	0	1	0	0	0	4	17.6	11	21	18.2	42.8	9	1.92	0.78	1	0	1
1	36	2	2	1	2	2	1	18	0	0	207	52	102	83	1	0	0	0	0	1	0	50	102	80	1	0	0	0	1	0	0	0	2	14.2	11	18.8	16	42.6	6.8	1.65	0.7	1	0	1
1	27	1	1	2	1	1	1	7	0	1	207	39	187	72	0	0	1	1	0	2	0	38	190	75	1	0	1	1	3	0	1	1	2	14.4	13.4	21.4	15	43.6	7	1.32	0.64	1	0	1
1	27	1	1	2	1	1	1	6	0	1	208	53	115	96	1	0	0	0	0	1	0	50	115	97	1	0	0	0	1	0	0	0	3	14.4	13.8	12.8	19.8	34	14.2	1.26	1.08	1	1	2
0	26	1	1	2	1	1	1	5	0	0					1	0	0	0	0	1	0											0										0	0	0
1	42	2	1	1	2	2	2	21	1	1	171	35	66	98	0	0	0	1	0	1	0	31	65	97	1	0	0	1	2	0	0	0	1	15	16.4	19.6	15	43.6	7.6	1.1	0.64	1	0	1
1	37	2	2	1	2	2	2	19	0	0	174	43	72	69	0	0	0	0	0	0	0	40	75	70	0	0	0	0	0	0	0	0	2	15.4	14.2	23.4	15.2	44.2	6.6	1.33	0.67	1	0	1
1	50	2	2	1	2	2	2	32	1	0	167	51	108	95	0	0	0	0	0	0	0	48	108	96	0	0	0	0	0	0	0	0	2	14.8	15.4	22	18	49.6	6	1.21	0.67	1	0	1
1	53	2	2	2	2	2	2	32	0	0	226	55	116	100	1	0	0	0	0	1	0	53	119	103	1	0	0	0	2	1	0	0	2	13	13.8	19.8	17	46.2	9.4	1.29	0.69	1	0	1

## Sheet: Foglio2
LEGENDA
	followup	concluded follow-up (0=no, 1=yes)
	eta	age, years
	qual	rank, 1 low , 2 high
	scol	education, 1 high, 2 low
	orig_geo	geographic origin, 1 North, 2 South
	single	1=single or singled; 2 married
	casa	1: barracks 2:home
	prole	offsprings 1=no, 2=yes
	anz	working activity, years
	fumo	smoke, 0=no, 1=yes
	sonno	sleep disorders, 0=no, 1=yes
	col0	cholesterol, baseline
	hdlcol0	hdl-cholesterol, baseline
	tg0	triglycerides, baseline
	gluc0	blood glucose, baseline
	obe0	obesity, baseline
	hipres0	high blood pressure
	hitg0	high triglycerides
	lowhdl0	low HDL-C
	higluc0	hi blood glucose
	metcomp0	MetS components, number
	MetS0	MetS at baseline
	hdlcol	HDL-C value at follow-up
	trigl	follow-up	vakue
	glic	follow-up	value
	obes	follow-up	obesity
	hipres	follow-up	hypertension
	hitry	follow-up	hypertriglyceridemia
	lowhdl	follow-up	low HDL-C
	metcomp	follow-up	metabolic components
	higluc	follow-up	diabetes
	MetS	follow-up	MetS prevalence
	incidMetS	follow-up	incident cases of MetS
	strestot	stress, rank
	x_dem	mean demand
	x_contr	mean control
	x_supp	mean support
	x_eff	mean effort
	x_rew	mean reward
	x_over	mean overcommitment
	x_dcr	mean job strain
	x_eri	mean ERI
	hi_x_dcr	DCR>1
	hi_x_eri	ERI>1
	hi_x_stres	stress level: 0:<1; 1: exceeding 1 in one model; 2: >1 with both models
